# Supplementary material for: Ancient DNA reconstruction of Late Holocene ecosystems within the Carpathian Basin from paleo-meanders and archaeological deposits
Source: Sci Rep. 2026 Feb 3;16:4301. doi: 10.1038/s41598-026-35509-2 (PMC12868805; doi:10.1038/s41598-026-35509-2)
Supplement: Supplementary file 1 — Supplementary Material 1 [file 41598_2026_35509_MOESM1_ESM.xlsx]

## Sheet: Sheet1
Core	Depth	Fine fraction = < 63 um (%)	Coarse fraction = >63 um (%)	Zone
Magareći mlin	15	74.9353	25.0647	Z4
	35	86.8452	13.1548
	45	91.5638	8.43621	Z3
	65	66.3198	33.6802
	80	57.4126	42.5874
	95	58.1984	41.8016
	112	59.1983	40.8017
	125	57.5534	42.4466
	145	48.0294	51.9706
	165	45.788	54.212
	170	40.6866	59.3134
	175	41.456	58.544
	180	29.4829	70.5171	Z2
	190	3.29232	96.7077	Z1
Donja Branjevina	10	71.966	28.034
	30	77.0575	22.9425	Z5
	40	78.6544	21.3456
	50	80.9157	19.0843
	60	86.4926	13.5074	Z4
	70	73.4335	26.5665
	90	75.3863	24.6137	Z3
	110	45.1908	54.8092
	115	41.5455	58.4545
	120	53.3697	46.6303
	125	67.1483	32.8517
	135	71.9012	28.0988
	140	57.1987	42.8013	Z2
	155	15.7957	84.2043
	175	12.7358	87.2642
	190	8.47584	91.5242	Z1
Starčevo1	10	80.806	19.194	Z4
	35	79.577	20.423
	45	77.1579	22.8421	Z3
	55	77.8876	22.1124
	65	65.5354	34.4646
	75	68.7666	31.2334
	85	71.2178	28.7822
	90	64.2953	35.7047	Z2
	95	33.6233	66.3767
	110	71.8803	28.1197	Z2-clay inclusion
	115	50.6944	49.3056
	125	59.3914	40.6086	Z2
	145	92.5455	7.45448	Z2-clay inclusion
	155	33.5218	66.4782	Z2
	165	82.1922	17.8078	Z2-clay inclusion
	180	59.9463	40.0537	Z2
	190	13.1174	86.8826	Z1
